# Supplementary material for: Phenotypic and genetic dissection of seed shape related traits in soybean (Glycine max L.)
Source: Front Plant Sci. 2026 May 12;17:1814388. doi: 10.3389/fpls.2026.1814388 (PMC13201431; doi:10.3389/fpls.2026.1814388)
Supplement: Supplementary file 1 [file Table1.xlsx]

## Sheet: Tabel 1
Table 1. Descriptive statistics and broad-sense heritabilityof seed shape related traits
Trait	Env.	P1	P2	Max	Min	Mean	Sd	Skenes	Kurtosis	P Value	h2
SL(mm)	20JZ	7.64	3.97	6.86	4.14	5.49	0.51	0.29	-0.23	0	0.83
	21SQ	7.32	3.34	6.3	3.99	5.06	0.45	0.32	-0.28	0
SW(mm)	20JZ	6.47	3.02	5.14	3.34	4.19	0.34	0.03	-0.28	0.32	0.9
	21SQ	6.23	2.73	5.12	3.12	4.11	0.37	0.19	-0.17	0.14
ST(mm)	20JZ	6.16	2.35	4.74	2.83	3.73	0.37	0.18	-0.33	0.14	0.87
	21SQ	5.98	2.08	4.46	2.66	3.56	0.35	-0.02	-0.31	0.23
SP(mm)	20JZ	23.65	11.67	19.8	12.47	16.23	1.33	0.28	-0.22	0	0.88
	21SQ	22.7	10.15	18.75	12.39	15.38	1.22	0.29	-0.33	0.02
SA(mm2)	20JZ	38.6	9.43	25.62	10.63	18.11	2.84	0.33	-0.26	0	0.89
	21SQ	38.3	7.12	23.46	10.62	16.35	2.61	0.39	-0.26	0
SLW	20JZ	1.18	1.31	1.56	1.1	1.31	0.09	0.25	-0.45	0	0.81
	21SQ	1.17	1.22	1.43	1.07	1.22	0.08	0.59	-0.31	0
SLT	20JZ	1.24	1.69	1.8	1.18	1.47	0.12	0.22	-0.27	0.02	0.75
	21SQ	1.22	1.61	1.67	1.12	1.4	0.11	0.17	-0.27	0.02
SWT	20JZ	1.05	1.29	1.29	0.98	1.13	0.06	0.31	-0.36	0	0.67
	21SQ	1.04	1.31	1.3	1	1.14	0.06	0.21	-0.13	0.04
SA: seed area; SP: seed perimeter; SL: seed length; SW: seed width; SLT: seed length to thickness; SWT: seed width to thickness; SLW: seed length to width.

## Sheet: Table 2
Table 2. Statistic of QTL identified by different methods
Traits	20JZ	21SQ	Total QTL	Chromosome	Total PVE (%)	Method
SL	2	6	8	2; 3; 4; 5; 8; 9; 11; 17	29.67	ICIM
SW	2	3	5	7; 10; 11; 17	26.59	ICIM
ST	5	4	9	3; 11; 14; 17; 20	43.76	ICIM
SP	3	4	7	4; 5; 9; 10; 11; 19; 20	29.66	ICIM
SA	3	4	7	9; 10; 11; 20	36.83	ICIM
SLT	1	3	4	5; 6; 11	15.87	ICIM
SLW	1	1	2	6	8.44	ICIM
SWT	0	2	2	5; 6	7.21	ICIM
SL	0	0	0	NA	NA	Emmax
SW	0	0	0	NA	NA	Emmax
ST	1	0	1	6	NA	Emmax
SP	0	1	1	8	NA	Emmax
SA	0	1	1	8	NA	Emmax
SLT	1	1	2	2; 8	NA	Emmax
SLW	2	1	3	2; 8	NA	Emmax
SWT	0	2	2	2; 5	NA	Emmax
SL	0	0	0	NA	NA	Tassel
SW	5	3	8	NA	62.46	Tassel
ST	4	9	13	1; 2; 3; 5; 7; 8; 18; 20	92.44	Tassel
SP	12	1	13	5; 7; 8; 9; 10; 12; 13; 15; 17; 18	97.69	Tassel
SA	6	1	7	8; 9; 13	50.21	Tassel
SLT	0	0	0	NA	NA	Tassel
SLW	1	1	2	2	17.3	Tassel
SWT	0	1	1	5	7.52	Tassel

## Sheet: Appendix A
Appendix A:The ANOVA analysis of seed shape related traits and the proportion of variance explained by genotype
		Df	Sum Sq	Mean Sq	F value	Pr(>F)	variance explained by genotype（%）
SA	Gene	349	6879	19.7	8.87	<2e-16 ***	84
	Env	1	526	525.8	236.6	<2e-16 ***
	Residuals	349	776	2.2
SP	Gene	349	1393.4	3.99	8.2	<2e-16 ***	83
	Env	1	114.2	114.16	234.54	<2e-16 ***
	Residuals	349	169.9	0.49
SL	Gene	349	162.94	0.47	6.06	<2e-16 ***	73
	Env	1	32.58	32.58	422.93	<2e-16 ***
	Residuals	349	26.88	0.08
SW	Gene	349	116.4	0.33	10.12	<2e-16 ***	90
	Env	1	1.03	1.03	31.23	4.62e-08 ***
	Residuals	349	11.5	0.033
ST	Gene	349	123.76	0.36	7.78	<2e-16 ***	86
	Env	1	3.81	3.81	83.65	<2e-16 ***
	Residuals	349	15.91	0.046
SLW	Gene	349	5.23	0.015	5.27	<2e-16 ***	72
	Env	1	1.09	1.09	381.54	<2e-16 ***
	Residuals	349	0.99	0.0028
SLT	Gene	349	10.23	0.029	4.08	<2e-16 ***	77
	Env	1	0.57	0.57	79.19	<2e-16 ***
	Residuals	349	2.51	0.0072
SWT	Gene	349	2.33	0.0067	2.9	<2e-16 ***	72
	Env	1	0.11	0.11	48.24	1.86e-11 ***
	Residuals	349	0.8	0.0023
	Df: Degrees of freedom
	Sum Sq: Sum of squares
	Mean Sq: Mean square
	F value: F-statistic value
	Pr(>F): Probability (of obtaining the observed F-statistic or more extreme) given the null hypothesis is true
	Gene：Genotype
	Env:Environment
	Signif. codes: 0 ‘***’ 0.001 ‘**’ 0.01 ‘*’ 0.05 ‘.’ 0.1 ‘ ’ 1

## Sheet: Appendix B
Appendix B. PTN analysis of seed shape related traits and HSW.
Traits	degree(K)	Closeness (C)	Betweenness (B)	Clustering_coefficient (CC)
HSW	5	0.0909091	0	1
SA	5	0.0909091	0	1
SP	5	0.0909091	0	1
SL	7	0.111111	2	0.714286
SW	7	0.111111	2	0.714286
ST	8	0.125	6.5	0.571429
SLW	4	0.0833333	0	1
SLT	5	0.0909091	1.5	0.7
SWT	2	0.0714286	0	1
degree(K): the number of edges that connect a focal node trait to other nodes.
Closeness (C): is the reciprocal of the mean shortest path between a focal node trait and all other nodes
Betweennness (B): the number of shortest paths passing through a focal node trait.
Clustering_coefficient (CC): The traits connected to a given trait are its adjacent traits, and the clustering coefficient is the probability of connections between these adjacent traits.

## Sheet: Appendix D
Appendix D. Path analysis of seed shape related traits and HSW.
	SA	SP	SL	SW	ST	SLW	SLT	SWT	Total indirect effect	Direct effect	Total effect
SA	0	-23.5432	-151.574	277.232	-55.0958	10.8131	-3.34346	-0.640772	53.8482	-52.9182	0.93
SP	-47.6264	0	-139.915	252.59	-50.275	16.2196	-3.34346	-0.640772	27.0091	-26.1591	0.85
SL	-48.1555	-21.9737	0	203.304	-42.6993	116.241	-36.7781	-2.56309	167.375	-166.565	0.81
SW	-47.6264	-21.4505	-109.933	0	-58.5393	-105.428	34.5491	1.28154	-307.146	308.036	0.89
ST	-42.3345	-19.0962	-103.27	261.831	0	-70.2851	57.9534	-15.0581	69.7398	-68.8698	0.87
SLW	-2.11673	-1.56955	-71.6229	-120.134	17.9061	0	-88.0446	-4.80579	-270.387	270.327	-0.06
SLT	-1.58755	-0.784774	-54.9664	-95.4912	35.8123	213.559	0	14.7378	111.279	-111.449	-0.17
SWT	1.05836	0.523183	13.3252	12.3214	32.3688	-40.5491	-51.2665	0	-32.2186	32.0386	-0.18
Residual effect^2	-3.82832

## Sheet: Appendix F
Appendix F. Seed traits related QTL mapped by ICIM in two different environments.
SerialNo	QTL	Trait	Env.	Chrom	Start	End	LOD	PVE(%)	Add
10	qSL2-1	SL	20JZ	2	7311170	7577675	2.92	2.23	0.16
37	qST3-2	ST	20JZ	3	37116685	37172759	3.48	2.87	0.07
11	qSL3-1	SL	20JZ	3	43776807	43849474	11.13	2.58	-0.17
12	qSL4-1	SL	21SQ	4	4633840	4783086	4.53	2.94	0.09
26	qSP4-1	SP	21SQ	4	4633840	4783086	2.55	1.96	0.17
27	qSP5-2	SP	20JZ	5	37133307	37168796	3.12	3.74	-0.31
13	qSL5-1	SL	21SQ	5	37204287	37239776	3.02	6.91	-0.13
17	qSLT5-1	SLT	21SQ	5	37735964	38508268	2.83	1.79	0.02
43	qSWT5-3	SWT	21SQ	5	37735964	38508268	6.04	4.52	0.02
18	qSLT6-1	SLT	20JZ	6	0	375907	15.49	1.05	-0.05
44	qSWT6-1	SWT	21SQ	6	2564562	2570986	3.74	2.69	0.02
20	qSLW6-1	SLW	21SQ	6	2585363	2593114	4.09	3.49	0.04
19	qSLT6-2	SLT	21SQ	6	2600867	2608618	6.36	10.35	0.06
21	qSLW6-2	SLW	20JZ	6	3502652	3987813	5.67	4.95	-0.02
42	qSW7-1	SW	21SQ	7	39726747	39737508	2.96	3.34	-0.07
14	qSL8-1	SL	21SQ	8	21783981	22471952	5.98	3.97	0.09
6	qSA9-1	SA	21SQ	9	664044	665285	3.66	3.36	0.73
28	qSP9-3	SP	21SQ	9	664044	665285	2.75	2.14	0.28
7	qSA9-2	SA	20JZ	9	34405648	35654175	6.87	6.43	0.78
15	qSL9-1	SL	21SQ	9	34405648	35654175	7.75	5.17	0.11
1	qSA10-1	SA	21SQ	10	50931549	51331830	2.74	4.04	-0.52
22	qSP10-2	SP	21SQ	10	50931549	51331830	6.56	8.29	-0.36
38	qSW10-1	SW	21SQ	10	50931549	51331830	3.79	6.26	-0.08
2	qSA11-1	SA	21SQ	11	5326932	5412865	4.28	4.03	0.51
29	qST11-1	ST	21SQ	11	5750716	6088565	4.69	5.58	0.08
8	qSL11-1	SL	21SQ	11	6088565	7753028	5.25	3.55	0.09
3	qSA11-2	SA	20JZ	11	6195816	8078438	9.46	9.82	0.96
4	qSA11-3	SA	21SQ	11	6195816	8078438	5.54	5.68	0.61
23	qSP11-1	SP	21SQ	11	6195816	8078438	6.98	6.11	0.31
30	qST11-2	ST	20JZ	11	6195816	8078438	5.03	4.68	0.08
39	qSW11-1	SW	20JZ	11	6195816	8078438	5.56	5.97	0.08
40	qSW11-2	SW	21SQ	11	6195816	8078438	4.59	5.11	0.08
16	qSLT11-1	SLT	21SQ	11	27176202	27215905	5.04	2.68	-0.02
31	qST13-1	ST	21SQ	13	22033385	22277421	4.19	4.82	0.07
32	qST14-1	ST	21SQ	14	0	336844	3.12	3.59	0.06
9	qSL17-1	SL	21SQ	17	7582840	7664290	3.56	2.32	0.08
33	qST17-1	ST	20JZ	17	7582840	7664290	7.53	6.56	0.1
34	qST17-2	ST	21SQ	17	7582840	7664290	6.72	7.92	0.09
41	qSW17-1	SW	20JZ	17	7582840	7664290	5.99	5.91	0.08
24	qSP19-1	SP	20JZ	19	2470049	2512949	3.44	3.04	-0.28
5	qSA20-1	SA	20JZ	20	260270	520539	3.24	3.47	-0.57
25	qSP20-1	SP	20JZ	20	260270	520539	5.67	4.38	-0.34
35	qST20-2	ST	20JZ	20	33581097	33591456	5.05	5.01	-0.09
36	qST20-3	ST	20JZ	20	38751759	38842806	3.21	2.73	0.06

## Sheet: Appendix H
Appendix H.Seed traits related QTL mapped by EMMAX in two different environments
QTL	Trait	Env.	Chrom	Start	End	Size (bp)
qSA8-1	SA	21SQ	8	35457204	36135707	678503
qSLT2-1	SLT	21SQ	2	45129246	45896774	767528
qSLT8-1	SLT	20JZ	8	7511038	8472159	961121
qSLW2-1	SLW	21SQ	2	43973626	46364051	2390425
qSLW2-2	SLW	20JZ	2	44505828	46321298	1815470
qSLW8-1	SLW	20JZ	8	7792083	8414296	622213
qSP8-1	SP	21SQ	8	35755157	35947993	192836
qST6-1	ST	20JZ	6	50744825	51326791	581966
qSWT2-1	SWT	21SQ	2	14878648	15859856	981208
qSWT5-1	SWT	21SQ	5	40434511	42218304	1783793

## Sheet: Appendix I
Appendix I. Seed shape related QTL identified by TASSEL
QTL	Trait	Env.	Chrom	Start	End	R2
qSA8-2	SA	20JZ	8	16961807	17783758	7.48
qSA8-3	SA	20JZ	8	18416276	19329386	7.85
qSA8-4	SA	20JZ	8	20271999	20765880	7.75
qSA8-5	SA	21SQ	8	21704852	22126316	3.93
qSA9-3	SA	20JZ	9	434745	826320	7.58
qSA9-4	SA	20JZ	9	10276954	10752654	7.73
qSA13-1	SA	20JZ	13	6625089	7361316	7.89
qSLW2-4	SLW	21SQ	2	45023578	46153743	9.83
qSLW2-3	SLW	20JZ	2	45196656	45365088	7.47
qSP5-1	SP	20JZ	5	5653045	5837058	6.72
qSP7-1	SP	20JZ	7	5066926	5595803	7.56
qSP8-2	SP	20JZ	8	15455494	20765880	8.21
qSP9-1	SP	20JZ	9	434745	826320	5.67
qSP9-2	SP	20JZ	9	10276954	10752654	7.95
qSP10-1	SP	20JZ	10	49741982	49931540	7.41
qSP12-1	SP	20JZ	12	4191394	4571216	6.81
qSP12-2	SP	20JZ	12	34600375	35059022	7.37
qSP13-1	SP	20JZ	13	2017212	2697943	7.59
qSP13-2	SP	20JZ	13	6625089	7361316	8.09
qSP15-1	SP	20JZ	15	807807	965626	7.47
qSP17-1	SP	21SQ	17	2068290	2258719	6.1
qSP18-1	SP	20JZ	18	9895540	10058662	7.49
qST1-1	ST	21SQ	1	48354885	48519407	9.11
qST2-1	ST	21SQ	2	14315058	14732752	8.66
qST2-2	ST	21SQ	2	43758840	44151878	8.57
qST3-1	ST	21SQ	3	41052650	41541589	7.01
qST5-1	ST	21SQ	5	31735850	31920454	8.02
qST7-1	ST	21SQ	7	36741814	38326873	8.26
qST8-1	ST	21SQ	8	15908703	16100386	6.19
qST8-2	ST	20JZ	8	27142350	27520329	8.56
qST8-3	ST	20JZ	8	31289954	32598941	6.55
qST8-4	ST	20JZ	8	35572498	35942457	7.83
qST18-1	ST	21SQ	18	1567833	2037245	7.58
qST18-2	ST	21SQ	18	14893194	49114464	6.1
qST20-1	ST	20JZ	20	4683989	4865381	5.25
qSW2-1	SW	21SQ	2	14414245	14607090	8.03
qSW8-1	SW	20JZ	8	19038758	19205632	8.16
qSW8-2	SW	20JZ	8	35646302	35837518	8.02
qSW13-1	SW	20JZ	13	1999587	2408879	6.79
qSW13-2	SW	20JZ	13	5027021	6331091	7.19
qSW18-1	SW	21SQ	18	18283796	19104498	7.86
qSW19-1	SW	21SQ	19	36511430	36701222	7.8
qSW20-1	SW	20JZ	20	4564472	4982802	8.61
qSWT5-2	SWT	21SQ	5	42009449	42177895	7.52

## Sheet: Appendix J
Appendix J. The overlapping QTL detected by either multiple mapping methods or for different traits.
SerialNo	QTL	Trait	Env.	Chrom	Start	End	Method	Overlapped QTL
1	qST1-1	ST	21SQ	1	48354885	48519407	Tassel
2	qSL2-1	SL	20JZ	2	7311170	7577675	ICIM
3	qST2-1	ST	21SQ	2	14315058	14732752	Tassel	overlapped
4	qSW2-1	SW	21SQ	2	14414245	14607090	Tassel
5	qSWT2-1	SWT	21SQ	2	14878648	15859856	Emmax
6	qST2-2	ST	21SQ	2	43758840	44151878	Tassel	overlapped
7	qSLW2-1	SLW	21SQ	2	43973626	46364051	Emmax
8	qSLW2-2	SLW	20JZ	2	44505828	46321298	Emmax
9	qSLW2-4	SLW	21SQ	2	45023578	46153743	Tassel
10	qSLT2-1	SLT	21SQ	2	45129246	45896774	Emmax
11	qSLW2-3	SLW	20JZ	2	45196656	45365088	Tassel
12	qST3-2	ST	20JZ	3	37116685	37172759	ICIM
13	qST3-1	ST	21SQ	3	41052650	41541589	Tassel
14	qSL3-1	SL	20JZ	3	43776807	43849474	ICIM
15	qSL4-1	SL	21SQ	4	4633840	4783086	ICIM	overlapped
16	qSP4-1	SP	21SQ	4	4633840	4783086	ICIM
17	qSP5-1	SP	20JZ	5	5653045	5837058	Tassel
18	qST5-1	ST	21SQ	5	31735850	31920454	Tassel
19	qSP5-2	SP	20JZ	5	37133307	37168796	ICIM
20	qSL5-1	SL	21SQ	5	37204287	37239776	ICIM
21	qSLT5-1	SLT	21SQ	5	37735964	38508268	ICIM	overlapped
22	qSWT5-3	SWT	21SQ	5	37735964	38508268	ICIM
23	qSWT5-1	SWT	21SQ	5	40434511	42218304	Emmax	overlapped
24	qSWT5-2	SWT	21SQ	5	42009449	42177895	Tassel
25	qSLT6-1	SLT	20JZ	6	0	375907	ICIM
26	qSWT6-1	SWT	21SQ	6	2564562	2570986	ICIM
27	qSLW6-1	SLW	21SQ	6	2585363	2593114	ICIM
28	qSLT6-2	SLT	21SQ	6	2600867	2608618	ICIM
29	qSLW6-2	SLW	20JZ	6	3502652	3987813	ICIM
30	qST6-1	ST	20JZ	6	50744825	51326791	Emmax
31	qSP7-1	SP	20JZ	7	5066926	5595803	Tassel
32	qST7-1	ST	21SQ	7	36741814	38326873	Tassel
33	qSW7-1	SW	21SQ	7	39726747	39737508	ICIM
34	qSLT8-1	SLT	20JZ	8	7511038	8472159	Emmax	overlapped
35	qSLW8-1	SLW	20JZ	8	7792083	8414296	Emmax
36	qSP8-2	SP	20JZ	8	15455494	20765880	Tassel	overlapped
37	qST8-1	ST	21SQ	8	15908703	16100386	Tassel
38	qSA8-2	SA	20JZ	8	16961807	17783758	Tassel
39	qSA8-3	SA	20JZ	8	18416276	19329386	Tassel
40	qSW8-1	SW	20JZ	8	19038758	19205632	Tassel
41	qSA8-4	SA	20JZ	8	20271999	20765880	Tassel
42	qSA8-5	SA	21SQ	8	21704852	22126316	Tassel	overlapped
43	qSL8-1	SL	21SQ	8	21783981	22471952	ICIM
44	qST8-2	ST	20JZ	8	27142350	27520329	Tassel
45	qST8-3	ST	20JZ	8	31289954	32598941	Tassel
46	qSA8-1	SA	21SQ	8	35457204	36135707	Emmax	overlapped
47	qST8-4	ST	20JZ	8	35572498	35942457	Tassel
48	qSW8-2	SW	20JZ	8	35646302	35837518	Tassel
49	qSP8-1	SP	21SQ	8	35755157	35947993	Emmax
50	qSA9-3	SA	20JZ	9	434745	826320	Tassel	overlapped
51	qSP9-1	SP	20JZ	9	434745	826320	Tassel
52	qSA9-1	SA	21SQ	9	664044	665285	ICIM	overlapped
53	qSP9-3	SP	21SQ	9	664044	665285	ICIM
54	qSA9-4	SA	20JZ	9	10276954	10752654	Tassel	overlapped
55	qSP9-2	SP	20JZ	9	10276954	10752654	Tassel
56	qSA9-2	SA	20JZ	9	34405648	35654175	ICIM	overlapped
57	qSL9-1	SL	21SQ	9	34405648	35654175	ICIM
58	qSP10-1	SP	20JZ	10	49741982	49931540	Tassel
59	qSA10-1	SA	21SQ	10	50931549	51331830	ICIM	overlapped
60	qSP10-2	SP	21SQ	10	50931549	51331830	ICIM
61	qSW10-1	SW	21SQ	10	50931549	51331830	ICIM
62	qSA11-1	SA	21SQ	11	5326932	5412865	ICIM
63	qST11-1	ST	21SQ	11	5750716	6088565	ICIM
64	qSL11-1	SL	21SQ	11	6088565	7753028	ICIM	overlapped
65	qSA11-2	SA	20JZ	11	6195816	8078438	ICIM
66	qSA11-3	SA	21SQ	11	6195816	8078438	ICIM
67	qSP11-1	SP	21SQ	11	6195816	8078438	ICIM
68	qST11-2	ST	20JZ	11	6195816	8078438	ICIM
69	qSW11-1	SW	20JZ	11	6195816	8078438	ICIM
70	qSW11-2	SW	21SQ	11	6195816	8078438	ICIM
71	qSLT11-1	SLT	21SQ	11	27176202	27215905	ICIM
72	qSP12-1	SP	20JZ	12	4191394	4571216	Tassel
73	qSP12-2	SP	20JZ	12	34600375	35059022	Tassel
74	qSW13-1	SW	20JZ	13	1999587	2408879	Tassel	overlapped
75	qSP13-1	SP	20JZ	13	2017212	2697943	Tassel
76	qSW13-2	SW	20JZ	13	5027021	6331091	Tassel
77	qSA13-1	SA	20JZ	13	6625089	7361316	Tassel	overlapped
78	qSP13-2	SP	20JZ	13	6625089	7361316	Tassel
79	qST13-1	ST	21SQ	13	22033385	22277421	ICIM
80	qST14-1	ST	21SQ	14	0	336844	ICIM
81	qSP15-1	SP	20JZ	15	807807	965626	Tassel
82	qSP17-1	SP	21SQ	17	2068290	2258719	Tassel
83	qSL17-1	SL	21SQ	17	7582840	7664290	ICIM	overlapped
84	qST17-1	ST	20JZ	17	7582840	7664290	ICIM
85	qST17-2	ST	21SQ	17	7582840	7664290	ICIM
86	qSW17-1	SW	20JZ	17	7582840	7664290	ICIM
87	qST18-1	ST	21SQ	18	1567833	2037245	Tassel
88	qSP18-1	SP	20JZ	18	9895540	10058662	Tassel
89	qST18-2	ST	21SQ	18	14893194	49114464	Tassel	overlapped
90	qSW18-1	SW	21SQ	18	18283796	19104498	Tassel
91	qSP19-1	SP	20JZ	19	2470049	2512949	ICIM
92	qSW19-1	SW	21SQ	19	36511430	36701222	Tassel
93	qSA20-1	SA	20JZ	20	260270	520539	ICIM	overlapped
94	qSP20-1	SP	20JZ	20	260270	520539	ICIM
95	qSW20-1	SW	20JZ	20	4564472	4982802	Tassel	overlapped
96	qST20-1	ST	20JZ	20	4683989	4865381	Tassel
97	qST20-2	ST	20JZ	20	33581097	33591456	ICIM
98	qST20-3	ST	20JZ	20	38751759	38842806	ICIM

## Sheet: Appendix K
Appendix K. SNP variation related to genes in qSLW2-1 and qSA8-1
Gene_ID	UTR5	nonsynonymous SNV	stopgain SNV	splice_region	stoploss SNV	UTR3	Total
Glyma.02G252700	5	4	0	0	0	1	10
Glyma.02G252800	0	0	0	0	0	1	1
Glyma.02G252900	0	0	0	0	0	11	11
Glyma.02G253000	1	0	1	0	0	1	3
Glyma.02G253100	0	0	0	0	0	54	54
Glyma.02G253200	5	0	1	0	0	0	6
Glyma.02G253300	0	0	0	1	0	3	4
Glyma.02G253400	0	1	0	0	0	1	2
Glyma.02G253500	0	0	0	0	0	6	6
Glyma.02G253600	5	1	0	0	0	1	7
Glyma.02G253700	0	0	0	0	0	4	4
Glyma.02G253800	18	20	0	0	0	3	41
Glyma.02G253900	1	2	1	0	0	1	5
Glyma.02G254000	0	3	0	0	0	4	7
Glyma.02G254100	3	1	0	0	0	14	18
Glyma.02G254200	3	2	1	0	0	1	7
Glyma.02G254300	1	3	0	0	0	0	4
Glyma.02G254400	4	4	2	0	0	1	11
Glyma.02G254500	3	0	0	0	0	1	4
Glyma.02G254600	1	3	0	0	0	3	7
Glyma.02G254800	0	0	0	0	0	1	1
Glyma.02G254900	0	6	0	0	0	1	7
Glyma.02G255000	1	1	0	0	0	12	14
Glyma.02G255100	1	1	0	0	0	1	3
Glyma.02G255200	2	1	1	0	0	13	17
Glyma.02G255400	0	0	0	0	0	18	18
Glyma.02G255500	2	1	2	0	0	3	8
Glyma.02G255600	2	0	0	0	0	2	4
Glyma.02G255700	0	2	0	0	0	1	3
Glyma.02G255800	1	4	0	0	0	1	6
Glyma.02G255900	6	2	0	0	0	1	9
Glyma.02G256000	2	2	0	0	0	4	8
Glyma.02G256100	0	5	0	0	0	0	5
Glyma.02G256200	0	3	0	0	0	0	3
Glyma.02G256300	2	0	0	1	0	7	10
Glyma.02G256600	7	7	0	0	0	1	15
Glyma.02G256700	1	0	0	0	0	0	1
Glyma.02G256800	3	6	1	0	0	1	11
Glyma.02G256900	2	1	0	0	0	7	10
Glyma.02G257000	1	2	0	0	0	0	3
Glyma.02G257100	2	3	1	1	0	2	9
Glyma.02G257200	3	2	0	0	0	0	5
Glyma.02G257300	0	8	1	0	0	3	12
Glyma.02G257400	2	1	0	0	0	3	6
Glyma.02G257600	0	0	0	0	0	0	0
Glyma.02G257700	0	1	1	0	0	1	3
Glyma.02G257800	1	18	1	0	1	4	25
Glyma.02G257900	0	1	0	0	0	0	1
Glyma.02G258000	0	2	2	0	0	6	10
Glyma.02G258100	0	7	0	0	0	4	11
Glyma.02G258200	0	5	0	0	0	0	5
Glyma.02G258300	2	0	0	0	0	0	2
Glyma.02G258400	0	1	0	0	0	0	1
Glyma.02G258600	0	0	0	0	0	0	0
Glyma.02G258700	0	0	0	0	0	0	0
Glyma.02G258800	0	0	0	0	0	0	0
Glyma.02G258900	2	0	0	0	0	1	3
Glyma.02G259000	1	4	0	0	0	0	5
Glyma.02G259100	1	10	1	0	0	2	14
Glyma.02G259200	0	1	0	0	0	1	2
Glyma.02G259300	1	2	0	0	0	4	7
Glyma.02G259400	0	4	1	0	0	0	5
Glyma.02G259500	1	4	0	0	0	0	5
Glyma.02G259600	1	0	0	0	0	0	1
Glyma.02G259700	0	0	0	1	0	3	4
Glyma.02G259800	0	0	0	0	0	1	1
Glyma.02G259900	0	0	0	0	0	0	0
Glyma.02G260100	3	2	0	0	0	0	5
Glyma.02G260200	1	0	0	0	0	1	2
Glyma.02G260300	4	22	0	0	0	4	30
Glyma.02G260400	1	15	1	0	0	6	23
Glyma.02G260500	0	2	0	1	0	1	4
Glyma.02G260600	13	56	5	0	0	1	75
Glyma.02G260700	0	7	0	0	0	0	7
Glyma.02G260800	3	8	0	1	0	47	59
Glyma.02G260900	4	7	1	0	0	15	27
Glyma.02G261000	4	17	1	0	0	22	44
Glyma.02G261100	2	0	0	0	0	2	4
Glyma.02G261200	0	2	0	0	0	0	2
Glyma.02G261300	0	0	0	0	0	1	1
Glyma.02G261400	2	9	0	0	0	0	11
Glyma.02G261500	0	2	0	0	0	0	2
Glyma.02G261600	0	3	0	1	0	1	5
Glyma.02G261700	2	3	1	0	0	2	8
Glyma.02G261800	1	15	0	1	0	3	20
Glyma.02G261900	0	0	0	0	0	5	5
Glyma.02G262100	0	0	0	0	0	0	0
Glyma.02G262200	0	6	0	0	0	0	6
Glyma.02G262300	1	7	1	0	0	1	10
Glyma.02G262400	2	1	0	0	0	1	4
Glyma.02G262500	0	0	0	0	0	1	1
Glyma.02G262700	0	2	0	0	0	0	2
Glyma.02G262800	0	0	0	0	0	3	3
Glyma.02G263100	1	1	0	0	0	0	2
Glyma.02G263200	0	2	0	0	0	0	2
Glyma.02G263300	1	8	0	0	0	7	16
Glyma.02G263400	1	4	0	0	0	5	10
Glyma.02G263500	6	3	0	0	0	1	10
Glyma.02G263600	0	5	0	0	0	6	11
Glyma.02G263700	2	6	0	0	0	3	11
Glyma.02G263800	2	2	0	0	0	2	6
Glyma.02G263900	2	3	0	0	0	2	7
Glyma.02G264000	5	3	1	0	0	0	9
Glyma.02G264100	0	3	0	0	0	0	3
Glyma.02G264200	0	2	1	0	0	0	3
Glyma.02G264400	0	2	0	0	0	0	2
Glyma.02G264500	1	0	0	0	0	0	1
Glyma.02G264600	0	4	0	0	0	0	4
Glyma.02G264700	0	2	0	0	0	0	2
Glyma.02G264800	1	1	0	0	0	0	2
Glyma.02G264900	0	1	0	0	0	2	3
Glyma.02G265100	9	9	0	0	0	4	22
Glyma.02G265200	1	11	0	0	0	2	14
Glyma.02G265300	7	0	0	0	0	5	12
Glyma.02G265500	0	1	0	0	0	1	2
Glyma.02G265700	0	7	0	0	0	2	9
Glyma.02G265800	0	0	0	0	0	0	0
Glyma.02G265900	0	0	0	0	0	0	0
Glyma.02G266000	0	1	1	0	0	1	3
Glyma.02G266200	2	0	0	0	0	0	2
Glyma.02G266300	3	0	0	0	0	0	3
Glyma.02G266400	4	4	0	0	0	5	13
Glyma.02G266500	0	0	0	0	0	11	11
Glyma.02G266600	0	1	0	0	0	0	1
Glyma.02G266700	0	0	0	0	0	3	3
Glyma.02G266800	0	7	0	0	0	3	10
Glyma.02G266900	0	1	0	0	0	2	3
Glyma.02G267100	0	3	0	0	0	0	3
Glyma.02G267200	1	1	0	0	0	3	5
Glyma.02G267300	0	3	0	0	0	5	8
Glyma.02G267400	0	3	0	0	0	3	6
Glyma.02G267500	1	2	0	0	0	2	5
Glyma.02G267600	3	0	0	0	0	4	7
Glyma.02G267700	1	3	0	0	0	3	7
Glyma.02G267800	3	1	0	0	0	2	6
Glyma.02G267900	7	0	0	1	0	3	11
Glyma.02G268000	0	7	0	1	0	1	9
Glyma.02G268100	2	4	1	0	0	4	11
Glyma.02G268200	0	7	0	0	0	1	8
Glyma.02G268300	1	5	1	0	0	2	9
Glyma.02G268400	0	0	0	0	0	4	4
Glyma.02G268500	0	0	0	0	0	0	0
Glyma.02G268600	2	1	0	0	0	0	3
Glyma.02G268700	1	0	0	0	0	4	5
Glyma.02G268900	1	3	1	0	0	16	21
Glyma.02G269000	2	10	1	0	0	4	17
Glyma.02G269200	0	5	0	0	0	5	10
Glyma.02G269300	1	1	0	0	0	2	4
Glyma.02G269400	0	9	1	0	0	1	11
Glyma.02G269500	0	1	0	0	0	0	1
Glyma.02G269600	0	6	1	0	0	0	7
Glyma.02G269700	0	19	2	0	0	2	23
Glyma.02G269800	0	1	0	0	0	0	1
Glyma.02G269900	1	6	0	1	0	1	9
Glyma.02G270000	0	3	1	0	0	0	4
Glyma.02G270100	1	2	1	0	0	4	8
Glyma.02G270200	0	2	0	0	0	0	2
Glyma.02G270300	3	3	0	1	0	4	11
Glyma.02G270400	2	0	0	0	0	2	4
Glyma.02G270500	0	0	0	0	0	1	1
Glyma.02G270600	0	0	0	0	0	3	3
Glyma.02G270700	11	6	0	1	0	3	21
Glyma.02G270800	4	3	1	0	0	2	10
Glyma.02G271000	2	4	0	0	0	14	20
Glyma.02G271100	6	27	0	0	0	2	35
Glyma.02G271200	0	20	2	0	0	0	22
Glyma.02G271300	2	3	0	0	0	1	6
Glyma.02G271400	0	0	0	0	0	0	0
Glyma.02G271500	1	2	0	0	0	2	5
Glyma.02G271600	0	5	0	0	0	5	10
Glyma.02G271700	4	4	0	0	0	1	9
Glyma.02G271800	3	3	0	0	0	3	9
Glyma.02G271900	1	4	2	0	0	3	10
Glyma.02G272000	0	0	0	0	0	3	3
Glyma.02G272100	0	5	0	0	0	2	7
Glyma.02G272200	1	8	0	0	0	2	11
Glyma.02G272400	0	5	0	0	0	0	5
Glyma.02G272500	4	2	1	0	0	0	7
Glyma.02G272600	2	2	0	0	0	1	5
Glyma.02G272700	3	5	1	0	0	0	9
Glyma.02G272800	0	4	0	0	0	3	7
Glyma.02G272900	4	0	0	0	0	0	4
Glyma.02G273000	0	2	1	0	0	1	4
Glyma.02G273100	0	4	1	0	0	5	10
Glyma.02G273200	1	3	0	0	0	0	4
Glyma.02G273300	3	0	1	0	0	1	5
Glyma.02G273400	0	2	1	0	0	8	11
Glyma.02G273500	2	4	0	0	0	10	16
Glyma.02G273600	0	1	0	0	0	2	3
Glyma.02G273700	2	5	0	0	0	1	8
Glyma.02G273800	0	4	1	1	0	4	10
Glyma.02G273900	0	4	0	0	0	0	4
Glyma.02G274000	0	2	0	0	0	2	4
Glyma.02G274100	1	1	1	1	0	10	14
Glyma.02G274200	1	0	0	0	0	0	1
Glyma.02G274300	9	4	1	0	0	5	19
Glyma.02G274400	0	2	0	0	0	17	19
Glyma.02G274500	6	4	1	0	0	1	12
Glyma.02G274600	10	1	0	1	0	2	14
Glyma.02G274700	2	0	0	0	0	10	12
Glyma.02G274800	1	1	0	0	0	0	2
Glyma.02G274900	0	4	0	0	0	3	7
Glyma.02G275000	2	0	0	1	0	4	7
Glyma.02G275100	0	1	0	0	0	0	1
Glyma.02G275200	0	0	0	0	0	1	1
Glyma.02G275300	5	2	2	0	0	3	12
Glyma.02G275400	2	0	0	0	0	20	22
Glyma.02G275500	3	1	0	0	0	0	4
Glyma.02G275700	1	1	0	0	0	2	4
Glyma.02G275800	0	4	1	0	0	0	5
Glyma.02G275900	5	2	0	0	0	3	10
Glyma.02G276000	1	1	0	0	0	4	6
Glyma.02G276200	0	7	2	0	0	6	15
Glyma.02G276300	1	0	0	0	0	0	1
Glyma.02G276400	2	1	0	0	0	0	3
Glyma.02G276500	1	1	1	0	0	0	3
Glyma.02G276600	0	1	0	0	0	1	2
Glyma.02G276700	1	4	0	0	0	1	6
Glyma.02G276800	3	3	0	0	0	1	7
Glyma.02G276900	7	0	0	0	0	2	9
Glyma.02G277000	6	0	0	0	0	0	6
Glyma.02G277100	0	3	0	0	0	0	3
Glyma.02G277200	0	5	0	0	0	0	5
Glyma.02G277300	0	1	0	0	0	3	4
Glyma.02G277400	8	3	0	0	0	0	11
Glyma.02G277500	0	0	0	0	0	1	1
Glyma.02G277600	2	1	0	0	0	1	4
Glyma.02G277700	1	3	0	0	0	3	7
Glyma.02G277800	0	0	0	0	0	0	0
Glyma.02G277900	0	0	0	0	0	0	0
Glyma.02G278200	0	4	0	0	0	0	4
Glyma.02G278300	1	0	0	0	0	0	1
Glyma.02G278400	4	0	0	0	0	0	4
Glyma.02G278500	0	1	0	0	0	2	3
Glyma.02G278600	1	2	0	0	0	0	3
Glyma.02G278700	1	0	0	0	0	3	4
Glyma.02G278800	0	0	0	0	0	3	3
Glyma.02G278900	1	3	1	0	0	0	5
Glyma.02G279000	0	2	0	0	0	0	2
Glyma.02G279100	0	0	0	0	0	3	3
Glyma.02G279200	0	0	0	0	0	0	0
Glyma.02G279300	1	3	1	0	0	0	5
Glyma.02G279400	0	1	0	0	0	0	1
Glyma.02G279500	3	3	1	0	0	2	9
Glyma.02G279600	0	6	1	0	0	0	7
Glyma.02G279700	1	0	0	0	0	1	2
Glyma.02G279900	0	1	0	0	0	0	1
Glyma.02G280000	9	0	0	0	0	1	10
Glyma.02G280100	0	2	0	0	0	0	2
Glyma.02G280200	0	2	1	0	0	0	3
Glyma.02G280300	1	4	0	0	0	5	10
Glyma.02G280400	2	12	0	0	0	2	16
Glyma.02G280500	3	3	1	1	0	1	9
Glyma.02G280600	3	2	0	0	0	4	9
Glyma.02G280700	0	1	0	0	0	5	6
Glyma.02G280800	1	1	1	0	0	2	5
Glyma.02G281000	24	13	0	0	1	17	55
Glyma.02G281100	0	2	0	0	0	4	6
Glyma.08G272200	2	1	0	0	0	0	3
Glyma.08G272500	0	1	0	0	0	0	1
Glyma.08G272600	6	0	0	0	0	0	6
Glyma.08G272800	1	1	2	0	0	0	4
Glyma.08G273000	1	1	1	0	0	6	9
Glyma.08G273100	1	0	0	0	0	16	17
Glyma.08G273200	0	2	0	0	0	4	6

[truncated: 6 more sheets: Appendix L, Appendix M, Appendix N, Appendix O, Appendix  P, Sheet2]
